# Supplementary material for: The microbiome composition of Aedes aegypti is not critical for Wolbachia-mediated inhibition of dengue virus
Source: PLoS Negl Trop Dis. 2017 Mar 7;11(3):e0005426. doi: 10.1371/journal.pntd.0005426 (PMC5357062; doi:10.1371/journal.pntd.0005426)
Supplement: S1 Table — (XLSX) [file pntd.0005426.s002.xlsx]

## Sheet: Table S1
16s profile with Wolbachia sequences included
Line	Antibiotics	g__Wolbachia	g__Chryseobacterium	g__Elizabethkingia	g__Serratia	g__Leucobacter	g_unclassified	g__Pseudomonas	g__Staphylococcus	g__Weeksella	g__Salinibacterium
Wt	-	0	0	0.00215124	0.00436767	0	0.993481	0	0	0	0
Wt	-	0	0	0.563541	0.00234055	0	0.430555	0.00356402	0	0	0
Wt	-	0	0	0.49018	0	0	0.507677	0.00214247	0	0	0
Wt	-	0	0	0.0647306	0.0130184	0	0.916799	0.00545217	0	0	0
Wt	-	0	0	0.560026	0	0	0.439974	0	0	0	0
Wt	-	0	0	0.50648	0	0	0.491383	0.00213761	0	0	0
Wt	-	0	0	0.288844	0	0	0.556186	0.00170843	0.153262	0	0
Wt	-	0	0	0.292481	0	0	0.704524	0.00299496	0	0	0
Wt	-	0	0.00335283	0.581681	0	0	0.409616	0.00535026	0	0	0
Wt	-	0	0	0.426429	0.00158217	0	0.571989	0	0	0	0
Wt	-	0	0	0.369661	0	0	0.630339	0	0	0	0
Wt	-	0	0	0.533214	0.00111282	0	0.463534	0.00214004	0	0	0
Wt	-	0	0	0.44035	0.00106227	0	0.557199	0.00138912	0	0	0
Wt	-	0	0	0.561712	0	0	0.437109	0.00117898	0	0	0
Wt	-	0	0	0.60252	0.00112006	0	0.39384	0.00252013	0	0	0
Wt	-	0	0	0.00295316	0.00203666	0	0.99501	0	0	0	0
Wt	-	0	0.00850627	0.495344	0.00249322	0	0.493657	0	0	0	0
Wt	-	0	0	0.529036	0.00271219	0	0.466496	0.00175495	0	0	0
Wt	-	0	0.00200155	0.420777	0.00225981	0	0.574961	0	0	0	0
Wt	-	0	0.0212398	0.321114	0.00228131	0	0.653556	0.00180931	0	0	0
Wt	+	0	0	1	0	0	0	0	0	0	0
Wt	+	0	0.18282	0.813438	0	0	0	0	0.00374121	0	0
Wt	+	0	0.00967847	0.990322	0	0	0	0	0	0	0
Wt	+	0	0	1	0	0	0	0	0	0	0
Wt	+	0	0.0501353	0.949865	0	0	0	0	0	0	0
Wt	+	0	0.120277	0.879723	0	0	0	0	0	0	0
Wt	+	0	0	1	0	0	0	0	0	0	0
Wt	+	0	0.0566085	0.94195	0	0	0	0	0.00144134	0	0
Wt	+	0	0	1	0	0	0	0	0	0	0
Wt	+	0	0.0217553	0.978245	0	0	0	0	0	0	0
Wt	+	0	0.0304534	0.969547	0	0	0	0	0	0	0
Wt	+	0	0	1	0	0	0	0	0	0	0
Wt	+	0	0.0190438	0.980956	0	0	0	0	0	0	0
Wt	+	0	0.00227015	0.99773	0	0	0	0	0	0	0
Wt	+	0	0.0378383	0.962162	0	0	0	0	0	0	0
Wt	+	0	0	1	0	0	0	0	0	0	0
Wt	+	0	0.10891	0.89109	0	0	0	0	0	0	0
Wt	+	0	0	1	0	0	0	0	0	0	0
Wt	+	0	0	1	0	0	0	0	0	0	0
wMel	-	0.528517	0	0.269356	0.00518499	0	0.196942	0	0	0	0
wMel	-	0.436848	0	0.327081	0.00494126	0	0.228407	0.00272273	0	0	0
wMel	-	0.447082	0	0.263954	0.00978615	0	0.279177	0	0	0	0
wMel	-	0.253839	0	0.346089	0.00888647	0	0.389433	0.00175311	0	0	0
wMel	-	0.387066	0	0.250608	0.0159804	0	0.346345	0	0	0	0
wMel	-	0	0	0.575525	0	0.339848	0.0351495	0	0	0.0219527	0.0275247
wMel	-	0.320242	0	0.332417	0.00856178	0.00683371	0.331946	0	0	0	0
wMel	-	0.316534	0.00446429	0.377743	0.00516351	0	0.296095	0	0	0	0
wMel	-	0.57144	0	0.188618	0.00728568	0	0.228932	0.00372379	0	0	0
wMel	-	0.323116	0	0.423539	0.0070342	0	0.24511	0.00120096	0	0	0
wMel	-	0.998699	0	0.00130139	0	0	0	0	0	0	0
wMel	-	0.359514	0	0.318218	0.0158548	0	0.306413	0	0	0	0
wMel	-	0.594511	0	0.224695	0.00809225	0	0.172702	0	0	0	0
wMel	-	0.53412	0	0.259446	0.00561889	0	0.197964	0.00285016	0	0	0
wMel	-	0.605976	0	0.214981	0.00714782	0	0.169066	0.00282935	0	0	0
wMel	-	0.609141	0	0.233112	0.00439373	0	0.153353	0	0	0	0
wMel	-	0.344619	0	0.347385	0.0113141	0	0.295424	0.00125712	0	0	0
wMel	-	0.395201	0	0.287588	0.00958006	0	0.301167	0.00646421	0	0	0
wMel	-	0.369197	0	0.297854	0.0112878	0	0.321661	0	0	0	0
wMel	-	0.368366	0	0.345913	0.0117482	0	0.273973	0	0	0	0
wMel	+	0.29747	0	0.70253	0	0	0	0	0	0	0
wMel	+	0.355214	0.0598225	0.584963	0	0	0	0	0	0	0
wMel	+	0.418068	0	0.581932	0	0	0	0	0	0	0
wMel	+	0.00573166	0.00721332	0.480485	0	0	0.50657	0	0	0	0
wMel	+	0.404105	0	0.595895	0	0	0	0	0	0	0
wMel	+	0.255592	0	0.744408	0	0	0	0	0	0	0
wMel	+	0.95005	0	0.0499499	0	0	0	0	0	0	0
wMel	+	0.423626	0	0.576374	0	0	0	0	0	0	0
wMel	+	0.359735	0	0.640265	0	0	0	0	0	0	0
wMel	+	0.293512	0	0.706488	0	0	0	0	0	0	0
wMel	+	0.0187285	0	0.981271	0	0	0	0	0	0	0
wMel	+	0.499926	0	0.500074	0	0	0	0	0	0	0
wMel	+	0.599845	0	0.400155	0	0	0	0	0	0	0
wMel	+	0.55731	0.00292398	0.439766	0	0	0	0	0	0	0
wMel	+	0.480145	0	0.519855	0	0	0	0	0	0	0
wMel	+	0.588389	0	0.411611	0	0	0	0	0	0	0
wMel	+	0.642554	0.0211769	0.336269	0	0	0	0	0	0	0
wMel	+	0.389326	0	0.610674	0	0	0	0	0	0	0
wMel	+	0.361116	0	0.638884	0	0	0	0	0	0	0
