# Supplementary material for: The microbiome composition of Aedes aegypti is not critical for Wolbachia-mediated inhibition of dengue virus
Source: PLoS Negl Trop Dis. 2017 Mar 7;11(3):e0005426. doi: 10.1371/journal.pntd.0005426 (PMC5357062; doi:10.1371/journal.pntd.0005426)
Supplement: S2 Table — (XLSX) [file pntd.0005426.s003.xlsx]

## Sheet: Wolbachia-corrected profile
Wolbachia-corrected 16s profile (Wolbachia sequences removed and data renormalised as a fraction of 1)
Line	Antibiotics	g__Chryseobacterium	g__Elizabethkingia	g__Serratia	g__Leucobacter	g_unclassified	g__Pseudomonas	g__Staphylococcus	g__Weeksella	g__Salinibacterium
Wt	-	0	0.0020832	0.00422953	0	0.96206	0	0	0	0
Wt	-	0	0.552231	0.00229358	0	0.421914	0.00349249	0	0	0
Wt	-	0	0.479983	0	0	0.497115	0.0020979	0	0	0
Wt	-	0	0.064202	0.0129121	0	0.909312	0.00540764	0	0	0
Wt	-	0	0.551999	0	0	0.433667	0	0	0	0
Wt	-	0	0.500198	0	0	0.485288	0.0021111	0	0	0
Wt	-	0	0.286175	0	0	0.551048	0.00169265	0.151846	0	0
Wt	-	0	0.288569	0	0	0.695101	0.0029549	0	0	0
Wt	-	0.00331663	0.5754	0	0	0.405194	0.0052925	0	0	0
Wt	-	0	0.421242	0.00156292	0	0.565031	0	0	0	0
Wt	-	0	0.365556	0	0	0.623339	0	0	0	0
Wt	-	0	0.525122	0.00109594	0	0.4565	0.00210757	0	0	0
Wt	-	0	0.434562	0.0010483	0	0.549875	0.00137086	0	0	0
Wt	-	0	0.554884	0	0	0.431795	0.00116465	0	0	0
Wt	-	0	0.594611	0.00110535	0	0.38867	0.00248705	0	0	0
Wt	-	0	0.00293374	0.00202327	0	0.988467	0	0	0	0
Wt	-	0.00836096	0.486882	0.00245063	0	0.485224	0	0	0	0
Wt	-	0	0.521712	0.00267464	0	0.460038	0.00173065	0	0	0
Wt	-	0.00196576	0.413253	0.0022194	0	0.56468	0	0	0	0
Wt	-	0.0208817	0.3157	0.00224285	0	0.642537	0.00177881	0	0	0
Wt	+	0	0.990709	0	0	0	0	0	0	0
Wt	+	0.178868	0.795852	0	0	0	0	0.00366032	0	0
Wt	+	0.0095994	0.982231	0	0	0	0	0	0	0
Wt	+	0	0.993441	0	0	0	0	0	0	0
Wt	+	0.0494882	0.937606	0	0	0	0	0	0	0
Wt	+	0.118407	0.866045	0	0	0	0	0	0	0
Wt	+	0	0.990604	0	0	0	0	0	0	0
Wt	+	0.0561955	0.935076	0	0	0	0	0.00143082	0	0
Wt	+	0	0.992333	0	0	0	0	0	0	0
Wt	+	0.0215317	0.968192	0	0	0	0	0	0	0
Wt	+	0.0301743	0.960662	0	0	0	0	0	0	0
Wt	+	0	0.991713	0	0	0	0	0	0	0
Wt	+	0.0188324	0.970066	0	0	0	0	0	0	0
Wt	+	0.00224467	0.986532	0	0	0	0	0	0	0
Wt	+	0.0373702	0.95026	0	0	0	0	0	0	0
Wt	+	0	0.991831	0	0	0	0	0	0	0
Wt	+	0.107286	0.877804	0	0	0	0	0	0	0
Wt	+	0	0.991511	0	0	0	0	0	0	0
Wt	+	0	0.99856	0	0	0	0	0	0	0
wMel	-	0	0.571295	0.0109972	0	0.417707	0	0	0	0
wMel	-	0	0.580804	0.00877429	0	0.405587	0.00483481	0	0	0
wMel	-	0	0.477384	0.0176991	0	0.504916	0	0	0	0
wMel	-	0	0.463826	0.0119096	0	0.521915	0.00234951	0	0	0
wMel	-	0	0.408866	0.0260719	0	0.565062	0	0	0	0
wMel	-	0	0.575525	0	0.339848	0.0351495	0	0	0.0219527	0.0275247
wMel	-	0	0.489022	0.0125953	0.0100532	0.488329	0	0	0	0
wMel	-	0.00653183	0.552688	0.00755489	0	0.433226	0	0	0	0
wMel	-	0	0.440121	0.0170004	0	0.53419	0.00868908	0	0	0
wMel	-	0	0.625718	0.010392	0	0.362116	0.00177425	0	0	0
wMel	-	0	1	0	0	0	0	0	0	0
wMel	-	0	0.496839	0.0247544	0	0.478407	0	0	0	0
wMel	-	0	0.554133	0.0199568	0	0.42591	0	0	0	0
wMel	-	0	0.556896	0.0120608	0	0.424926	0.00611781	0	0	0
wMel	-	0	0.545603	0.0181406	0	0.429075	0.00718065	0	0	0
wMel	-	0	0.596409	0.0112412	0	0.39235	0	0	0	0
wMel	-	0	0.530051	0.0172634	0	0.450767	0.00191816	0	0	0
wMel	-	0	0.475509	0.0158401	0	0.497962	0.0106882	0	0	0
wMel	-	0	0.472182	0.0178943	0	0.509924	0	0	0	0
wMel	-	0	0.547648	0.0185996	0	0.433752	0	0	0	0
wMel	+	0	1	0	0	0	0	0	0	0
wMel	+	0.0927789	0.907221	0	0	0	0	0	0	0
wMel	+	0	1	0	0	0	0	0	0	0
wMel	+	0.0072549	0.483255	0	0	0.50949	0	0	0	0
wMel	+	0	1	0	0	0	0	0	0	0
wMel	+	0	1	0	0	0	0	0	0	0
wMel	+	0	1	0	0	0	0	0	0	0
wMel	+	0	1	0	0	0	0	0	0	0
wMel	+	0	1	0	0	0	0	0	0	0
wMel	+	0	1	0	0	0	0	0	0	0
wMel	+	0	1	0	0	0	0	0	0	0
wMel	+	0	1	0	0	0	0	0	0	0
wMel	+	0	1	0	0	0	0	0	0	0
wMel	+	0.00660502	0.993395	0	0	0	0	0	0	0
wMel	+	0	1	0	0	0	0	0	0	0
wMel	+	0	1	0	0	0	0	0	0	0
wMel	+	0.059245	0.940755	0	0	0	0	0	0	0
wMel	+	0	1	0	0	0	0	0	0	0
wMel	+	0	1	0	0	0	0	0	0	0
